# Supplementary material for: De Novo Asp219Val Mutation in Cardiac Tropomyosin Associated with Hypertrophic Cardiomyopathy
Source: Int J Mol Sci. 2022 Dec 20;24(1):18. doi: 10.3390/ijms24010018 (PMC9820293; doi:10.3390/ijms24010018)
Supplement: Supplementary file 1 [file ijms-24-00018-s001.zip]

Archive with 1 entries (1 files):
- ijms-2076631-supplementary.pdf
